# Supplementary material for: Molecular Epidemiology and Clone Transmission of Carbapenem-Resistant Acinetobacter baumannii in ICU Rooms
Source: Front Cell Infect Microbiol. 2021 Feb 26;11:633817. doi: 10.3389/fcimb.2021.633817 (PMC7952536; doi:10.3389/fcimb.2021.633817)
Supplement: Supplementary file 2 [file Table_1.xlsx]

## Sheet: S1 fastani
109 A189_new.fa A190_new.fa A191_new.fa A192_new.fa B100_new.fa B106_new.fa B107_new.fa B10_new.fa B111_new.fa B113_new.fa B115_new.fa B116_new.fa B117_new.fa B119_new.fa B120_new.fa B123_new.fa B127_new.fa B12_new.fa B133_new.fa B135_new.fa B137_new.fa B139_new.fa B13_new.fa B142_new.fa B143_new.fa B145_new.fa B147_new.fa B148_new.fa B149_new.fa B14_new.fa B150_new.fa B159_new.fa B15_new.fa B160…
A189_new.fa 1
A190_new.fa 99.993965 1
A191_new.fa 99.935471 99.93161 1
A192_new.fa 99.991287 99.991234 99.948837 1
B100_new.fa 99.988831 99.981491 99.953148 99.992477 1
B106_new.fa 99.992401 99.989319 99.94838 99.995964 99.990341 1
B107_new.fa 99.934952 99.961113 99.951584 99.949196 99.949532 99.953148 1
B10_new.fa 99.761871 99.771545 99.750214 99.760178 99.755905 99.770538 99.795883 1
B111_new.fa 99.948067 99.960503 99.954475 99.934708 99.953598 99.95208 99.997116 99.797012 1
B113_new.fa 99.959984 99.955048 99.953995 99.93383 99.950943 99.945625 99.996155 99.812164 99.997566 1
B115_new.fa 99.946487 99.955032 99.950607 99.947998 99.947868 99.948196 99.996078 99.799408 99.996452 99.996498 1
B116_new.fa 99.940689 99.958267 99.951393 99.948364 99.956688 99.954025 99.995651 99.795715 99.998581 99.998772 99.996567 1
B117_new.fa 99.969353 99.970016 99.95166 99.950249 99.962021 99.971268 99.939606 99.753296 99.94912 99.951706 99.95311 99.949844 1
B119_new.fa 99.970139 99.975983 99.953773 99.957863 99.955711 99.976013 99.950012 99.766724 99.951233 99.953148 99.949089 99.95285 99.997856 1
B120_new.fa 99.960342 99.964218 99.966339 99.957458 99.949554 99.962082 99.950729 99.778748 99.950897 99.95694 99.957161 99.951736 99.964645 99.974525 1
B123_new.fa 99.99099 99.991318 99.953262 99.994614 99.993118 99.995232 99.959366 99.767563 99.942917 99.945114 99.949165 99.953339 99.968155 99.976791 99.968102 1
B127_new.fa 99.990616 99.98867 99.936996 99.995216 99.991066 99.994553 99.95797 99.771927 99.954712 99.949234 99.95266 99.957077 99.96537 99.96553 99.947083 99.996185 1
B12_new.fa 99.77494 99.773064 99.740387 99.747429 99.758087 99.775574 99.811401 99.996857 99.808098 99.823151 99.815735 99.801155 99.746902 99.771591 99.784004 99.756363 99.770798 1
B133_new.fa 99.974525 99.951424 99.952507 99.962364 99.95871 99.965485 99.938568 99.778534 99.945999 99.948624 99.954208 99.953217 99.986229 99.98172 99.976181 99.967072 99.957733 99.774536 1
B135_new.fa 99.992355 99.986267 99.963547 99.996307 99.992447 99.997757 99.955109 99.760162 99.953697 99.946732 99.948807 99.955399 99.962891 99.975441 99.961823 99.996231 99.997719 99.758728 99.96489 1
B137_new.fa 99.997604 99.981781 99.936798 99.996101 99.99308 99.995552 99.959198 99.764969 99.954712 99.956299 99.95668 99.956398 99.965912 99.968491 99.955009 99.99662 99.996872 99.762352 99.961174 99.997375 1
B139_new.fa 99.96946 99.957291 99.976715 99.956444 99.955231 99.952751 99.949669 99.765129 99.958405 99.95491 99.955582 99.959198 99.965393 99.965714 99.987572 99.960297 99.956985 99.75663 99.972916 99.948997 99.959564 1
B13_new.fa 99.770203 99.773422 99.733086 99.751633 99.751175 99.768341 99.798492 99.997055 99.804428 99.819717 99.805237 99.792358 99.742203 99.76947 99.786774 99.770416 99.767563 99.996933 99.770508 99.762344 99.768402 99.765411 1
B142_new.fa 99.99324 99.991241 99.956604 99.996323 99.992081 99.998177 99.95266 99.766541 99.947624 99.94632 99.943481 99.9505 99.969772 99.975876 99.95816 99.99646 99.996109 99.760147 99.961853 99.99794 99.998093 99.950485 99.755592 1
B143_new.fa 99.961594 99.96579 99.949554 99.963882 99.955643 99.969574 99.944626 99.776794 99.950317 99.950668 99.951103 99.953011 99.987717 99.988525 99.978683 99.974304 99.95874 99.771027 99.997864 99.969658 99.959267 99.968048 99.775375 99.968674 1
B145_new.fa 99.985657 99.988617 99.943756 99.994072 99.989471 99.995026 99.957016 99.763321 99.948517 99.94458 99.943459 99.950966 99.965607 99.974548 99.953094 99.995392 99.993118 99.754242 99.964188 99.993546 99.99456 99.953796 99.757828 99.996567 99.962265 1
B147_new.fa 99.995392 99.987961 99.943985 99.996658 99.994614 99.994156 99.960121 99.760757 99.949463 99.951416 99.952797 99.956894 99.969154 99.968948 99.958679 99.99556 99.996704 99.758347 99.963371 99.996002 99.997093 99.955963 99.745392 99.995438 99.965408 99.995239 1
B148_new.fa 99.976913 99.992371 99.944855 99.985405 99.99205 99.987457 99.942863 99.820312 99.940964 99.945595 99.950989 99.947464 99.977859 99.975449 99.961342 99.989365 99.987015 99.819275 99.963715 99.983551 99.987732 99.963867 99.819641 99.986038 99.964119 99.988724 99.986427 1
B149_new.fa 99.977493 99.991699 99.949013 99.978119 99.981583 99.988754 99.95295 99.807816 99.941124 99.935768 99.943481 99.947304 99.970551 99.972649 99.960258 99.977936 99.988281 99.809395 99.954987 99.983261 99.989616 99.956009 99.812149 99.975143 99.966545 99.98774 99.988457 99.997833 1
B14_new.fa 99.77034 99.773056 99.736008 99.765808 99.755539 99.774185 99.804077 99.997772 99.802124 99.814316 99.797127 99.782227 99.755211 99.764252 99.784943 99.765732 99.772659 99.997559 99.777451 99.768112 99.764969 99.768433 99.998352 99.758202 99.786461 99.753647 99.751053 99.821533 99.815102 1
B150_new.fa 99.976761 99.988083 99.931076 99.975769 99.977524 99.97673 99.952896 99.814148 99.954193 99.95929 99.957932 99.956612 99.977112 99.97789 99.964539 99.975677 99.978683 99.80661 99.960281 99.976967 99.978111 99.962189 99.810722 99.976898 99.968697 99.989586 99.9814 99.996872 99.993515 99.812164 1
B159_new.fa 99.970123 99.978439 99.955986 99.967621 99.961929 99.970169 99.941971 99.776787 99.954803 99.956635 99.954346 99.948395 99.979088 99.986664 99.969383 99.973572 99.966705 99.782425 99.990829 99.968491 99.96933 99.966248 99.776161 99.964058 99.991257 99.966499 99.973076 99.95459 99.95488 99.78302 99.963486 1
B15_new.fa 99.987686 99.992096 99.942299 99.980217 99.97081 99.993683 99.943527 99.770523 99.952873 99.955521 99.957993 99.949402 99.98143 99.971352 99.960732 99.98037 99.986435 99.770142 99.969299 99.995789 99.995483 99.968582 99.763893 99.991272 99.9655 99.988701 99.988564 99.994553 99.994614 99.763969 99.992432 99.955948 1
B160_new.fa 99.997055 99.995049 99.945671 99.98555 99.98851 99.982101 99.961105 99.764618 99.958069 99.950829 99.938843 99.953522 99.96167 99.970024 99.965477 99.992813 99.982513 99.767914 99.964989 99.989197 99.986511 99.960945 99.763023 99.987411 99.961594 99.983292 99.983536 99.986343 99.985207 99.76844 99.983276 99.973694 99.985077 1
B165_new.fa 99.994995 99.994492 99.940437 99.98436 99.988678 99.993294 99.952728 99.778763 99.946304 99.944962 99.946335 99.950638 99.968628 99.974594 99.967148 99.99157 99.984772 99.784424 99.963448 99.993515 99.995064 99.952484 99.781464 99.990395 99.968147 99.985687 99.98877 99.988953 99.987747 99.782684 99.980438 99.968735 99.991058 99.992615 1
B166_new.fa 99.950638 99.958061 99.950882 99.939842 99.949615 99.954224 99.996902 99.796265 99.9981 99.994247 99.996872 99.997879 99.950012 99.952255 99.95079 99.947456 99.954254 99.80928 99.946274 99.953079 99.9589 99.960526 99.804977 99.951096 99.953522 99.94603 99.95491 99.940826 99.940521 99.799835 99.952972 99.95668 99.953064 99.955292 99.944962 1
B167_new.fa 99.955475 99.941864 99.928978 99.944496 99.925056 99.949638 99.935005 99.784912 99.953125 99.954697 99.952316 99.958664 99.948326 99.944855 99.940994 99.930763 99.945129 99.790443 99.946136 99.949036 99.944183 99.940353 99.786804 99.949173 99.934708 99.946556 99.946701 99.952515 99.950523 99.796951 99.952042 99.924164 99.957306 99.931656 99.941101 99.953629 1
B168_new.fa 99.954498 99.953323 99.94664 99.938873 99.939499 99.946053 99.956627 99.777847 99.957802 99.962639 99.961075 99.957321 99.957001 99.955231 99.952202 99.940117 99.94149 99.78476 99.947037 99.945831 99.939758 99.94696 99.781311 99.944366 99.945328 99.953003 99.93927 99.967018 99.958298 99.783379 99.964722 99.938896 99.966049 99.951103 99.953812 99.953384 99.994995 1
B169_new.fa 99.95903 99.949417 99.928314 99.936005 99.937546 99.940613 99.943512 99.784836 99.956909 99.960106 99.961754 99.96357 99.949326 99.950279 99.94593 99.936287 99.945557 99.786423 99.935654 99.939224 99.951538 99.947311 99.78801 99.9496 99.939156 99.949142 99.939392 99.954735 99.953865 99.78878 99.954308 99.939056 99.960243 99.942078 99.950821 99.958282 99.992676 99.995399 1
B16_new.fa 99.946838 99.938675 99.961319 99.948906 99.93914 99.939545 99.951767 99.768257 99.952896 99.958992 99.959747 99.954079 99.927711 99.946541 99.97966 99.949158 99.944275 99.764893 99.958115 99.938126 99.948471 99.97139 99.767593 99.937492 99.968384 99.937592 99.949425 99.930252 99.921616 99.770798 99.929932 99.967346 99.933273 99.952591 99.945755 99.955811 99.914932 99.912704 99.908325 1
B170_new.fa 99.952637 99.947693 99.920959 99.93869 99.93161 99.953674 99.941696 99.781479 99.963013 99.965775 99.960907 99.960876 99.952026 99.94725 99.948471 99.937256 99.949013 99.781166 99.931931 99.940262 99.951393 99.942345 99.778366 99.941193 99.941238 99.951752 99.954025 99.952408 99.947189 99.778442 99.954803 99.935913 99.961685 99.939301 99.939346 99.962006 99.991325 99.994675 99.996002 …
B171_new.fa 99.950592 99.957718 99.931915 99.943176 99.941345 99.958633 99.961624 99.764297 99.963821 99.970222 99.967072 99.953148 99.960403 99.959053 99.954727 99.94664 99.957245 99.777939 99.944443 99.947662 99.958305 99.93647 99.787201 99.947083 99.941208 99.958397 99.95755 99.965958 99.958511 99.770477 99.965775 99.946426 99.966591 99.951004 99.951233 99.962868 99.992844 99.996254 99.997581 …
B173_new.fa 99.958862 99.946503 99.927231 99.945892 99.946518 99.951408 99.940346 99.789879 99.957268 99.958771 99.956161 99.957664 99.948914 99.948868 99.954605 99.948021 99.943207 99.775795 99.951065 99.952011 99.949493 99.942627 99.781799 99.950645 99.946518 99.945435 99.945038 99.950302 99.95015 99.762199 99.951752 99.939255 99.957954 99.947342 99.949707 99.957672 99.989471 99.9925 99.994415 …
B174_new.fa 99.991188 99.994942 99.935837 99.982193 99.969841 99.982445 99.952843 99.754578 99.945496 99.94072 99.94133 99.944763 99.958 99.961929 99.964462 99.989708 99.980255 99.76165 99.960609 99.990288 99.981934 99.950783 99.757462 99.981354 99.964874 99.978699 99.979324 99.990234 99.988876 99.759926 99.979156 99.96315 99.982605 99.987747 99.994217 99.94426 99.936806 99.94162 99.935165 99.935…
B175_new.fa 99.927917 99.918625 99.894882 99.922958 99.930695 99.922333 99.99205 99.781776 99.983078 99.983391 99.984146 99.974548 99.905632 99.910904 99.933563 99.931458 99.930756 99.798248 99.942726 99.922272 99.935394 99.937248 99.797806 99.920601 99.940567 99.931732 99.931839 99.90213 99.893944 99.789246 99.907188 99.932838 99.911476 99.925644 99.913628 99.980179 99.902351 99.911171 99.91642 …
B176_new.fa 99.927719 99.921173 99.918167 99.923157 99.931236 99.922989 99.990143 99.802353 99.983521 99.985832 99.992546 99.984344 99.894745 99.901718 99.932228 99.93129 99.9319 99.802277 99.943115 99.924103 99.932854 99.945267 99.796738 99.918915 99.941292 99.915939 99.932739 99.889008 99.883545 99.784409 99.921509 99.944397 99.904686 99.927826 99.91507 99.984314 99.904541 99.897377 99.916473 9…
B178_new.fa 99.996811 99.99601 99.945374 99.990677 99.987144 99.994537 99.958031 99.773041 99.955444 99.950974 99.95137 99.955856 99.968307 99.975418 99.967712 99.992592 99.988541 99.774826 99.962463 99.991241 99.996147 99.960938 99.772766 99.991783 99.969193 99.984421 99.992767 99.991959 99.990555 99.771713 99.986 99.970093 99.996613 99.994385 99.996445 99.951454 99.946762 99.957542 99.952774 99…
B179_new.fa 99.994049 99.991241 99.948364 99.994507 99.992088 99.995689 99.948936 99.766342 99.938011 99.937881 99.941818 99.94342 99.968353 99.975357 99.95993 99.992599 99.995613 99.777039 99.965103 99.996918 99.995895 99.960594 99.772629 99.99646 99.966385 99.990784 99.994202 99.987854 99.988838 99.776764 99.985779 99.968643 99.992706 99.992737 99.985336 99.937668 99.939247 99.94751 99.949692 9…
B180_new.fa 99.993134 99.9944 99.946976 99.996513 99.993958 99.997437 99.942154 99.773148 99.939651 99.942123 99.94059 99.941872 99.962021 99.968536 99.961426 99.996239 99.996544 99.7771 99.960899 99.997971 99.996124 99.957527 99.771133 99.998001 99.964813 99.995758 99.994995 99.98674 99.987419 99.770676 99.989128 99.958405 99.993866 99.992767 99.989136 99.942169 99.940506 99.950775 99.94812 99.9…
B182_new.fa 99.93885 99.954971 99.953705 99.946106 99.950653 99.947121 99.996597 99.804092 99.993996 99.996422 99.995979 99.995071 99.94841 99.95517 99.949272 99.955948 99.954391 99.81604 99.946777 99.951729 99.958176 99.955475 99.81015 99.949493 99.948654 99.945366 99.95842 99.9496 99.951385 99.800385 99.959229 99.953964 99.944077 99.955383 99.944046 99.996742 99.953308 99.958183 99.96096 99.952…
B183_new.fa 99.948746 99.943855 99.911652 99.946365 99.925156 99.94397 99.937485 99.794708 99.95945 99.956451 99.957329 99.95784 99.944733 99.937164 99.950485 99.943802 99.933563 99.795845 99.940872 99.935196 99.931549 99.9394 99.793396 99.938263 99.940208 99.937943 99.942947 99.950027 99.947983 99.791512 99.946442 99.943161 99.955734 99.945526 99.939377 99.956924 99.992233 99.992081 99.992172 99…
B184_new.fa 99.961044 99.94635 99.932022 99.944824 99.932465 99.956955 99.952225 99.792709 99.960808 99.968864 99.963051 99.960678 99.956131 99.955704 99.961288 99.93718 99.943527 99.793533 99.953308 99.946442 99.948959 99.937019 99.794533 99.943008 99.952515 99.950836 99.955986 99.959732 99.947662 99.787643 99.959396 99.953278 99.964127 99.953003 99.9552 99.961533 99.984009 99.990685 99.983528 9…
B185_new.fa 99.991699 99.990585 99.951508 99.993439 99.9944 99.993546 99.954384 99.76503 99.95491 99.953339 99.952393 99.951645 99.958282 99.968964 99.949753 99.991531 99.991623 99.764191 99.95755 99.996002 99.994942 99.959892 99.76886 99.993805 99.955238 99.990875 99.990952 99.989258 99.988594 99.765778 99.988007 99.96489 99.991982 99.991837 99.990334 99.955101 99.941269 99.948151 99.949669 99.9…
B186_new.fa 99.957855 99.952881 99.953094 99.932297 99.948486 99.941422 99.993942 99.800095 99.996826 99.997177 99.99588 99.995209 99.953766 99.952141 99.955215 99.943451 99.950241 99.811111 99.948204 99.946381 99.952194 99.95443 99.807358 99.944458 99.948723 99.941452 99.948921 99.944511 99.938751 99.803986 99.957428 99.956268 99.952232 99.949821 99.941437 99.995529 99.950699 99.960495 99.95607 …
B187_new.fa 99.992912 99.994415 99.946335 99.997292 99.994835 99.992043 99.957855 99.760361 99.949097 99.94191 99.95636 99.957695 99.961975 99.968201 99.954224 99.993355 99.994873 99.759964 99.957565 99.991379 99.996391 99.956955 99.760376 99.992706 99.958572 99.994606 99.997574 99.987511 99.986404 99.761398 99.988342 99.969177 99.993057 99.994659 99.990295 99.949402 99.941559 99.948105 99.947258…
B188_new.fa 99.991608 99.987732 99.932579 99.996475 99.994705 99.992935 99.957306 99.760818 99.949898 99.945999 99.953598 99.95726 99.96553 99.953583 99.959236 99.996185 99.995605 99.762222 99.960098 99.989403 99.996002 99.959702 99.763512 99.992119 99.952347 99.982071 99.993652 99.991608 99.990829 99.761398 99.976974 99.965256 99.994247 99.987816 99.98999 99.95018 99.935501 99.938225 99.939972 9…
B19_new.fa 99.775299 99.784309 99.737061 99.773041 99.763062 99.769043 99.808044 99.995819 99.804474 99.802246 99.808899 99.801849 99.751633 99.753311 99.7658 99.778358 99.766068 99.99662 99.755676 99.778 99.769775 99.764389 99.99704 99.766068 99.750473 99.768272 99.764076 99.82309 99.817581 99.996857 99.804489 99.757462 99.766968 99.777313 99.795532 99.793724 99.798752 99.785934 99.790787 99.754…
B20_new.fa 99.755524 99.756546 99.722473 99.747513 99.734795 99.775986 99.802399 99.997147 99.797455 99.827942 99.799706 99.787445 99.733994 99.781113 99.786598 99.752525 99.772491 99.996338 99.789253 99.750023 99.762482 99.757462 99.995636 99.76268 99.783112 99.741364 99.734772 99.80423 99.798233 99.995399 99.815414 99.777573 99.766418 99.748276 99.779724 99.801819 99.789154 99.77739 99.78434 99…
B21_new.fa 99.939758 99.937149 99.946899 99.949905 99.947578 99.945923 99.936401 99.748901 99.937302 99.940445 99.938293 99.937355 99.92646 99.940842 99.978981 99.958511 99.941513 99.75943 99.958374 99.944244 99.948105 99.981918 99.755463 99.946129 99.969719 99.945267 99.94754 99.927917 99.931381 99.772835 99.922913 99.964867 99.928909 99.953979 99.95121 99.9403 99.910721 99.902557 99.903534 99.9…
B22_new.fa 99.744194 99.75927 99.708931 99.747208 99.732132 99.765427 99.796074 99.991318 99.788223 99.815826 99.791824 99.78006 99.71389 99.763641 99.779022 99.754684 99.760559 99.993835 99.754112 99.757164 99.750977 99.756165 99.98967 99.754906 99.764603 99.728592 99.727097 99.799744 99.795105 99.992294 99.791763 99.760635 99.752914 99.75061 99.77243 99.787163 99.766281 99.752327 99.766159 99.7…
B23_new.fa 99.951164 99.952675 99.953964 99.953201 99.940903 99.943787 99.947601 99.752678 99.947533 99.955048 99.956619 99.950378 99.935051 99.9487 99.976364 99.951477 99.94944 99.76738 99.956116 99.940582 99.95105 99.971092 99.765656 99.944923 99.967339 99.94783 99.953674 99.93676 99.926254 99.763962 99.938019 99.96199 99.943283 99.95546 99.946838 99.949692 99.920456 99.918961 99.913017 99.9964…
B24_new.fa 99.76651 99.779327 99.728188 99.755142 99.746384 99.774597 99.807663 99.994247 99.802826 99.823296 99.807877 99.800446 99.730484 99.763969 99.778259 99.77594 99.769882 99.997551 99.760353 99.772156 99.761459 99.763123 99.993942 99.758835 99.760277 99.753242 99.754669 99.814972 99.808075 99.996056 99.799988 99.762787 99.761536 99.769753 99.78727 99.803467 99.789124 99.775833 99.784317 9…
B25_new.fa 99.75927 99.768776 99.7341 99.763016 99.742348 99.779137 99.799454 99.993286 99.795944 99.81012 99.79715 99.787415 99.73616 99.758354 99.776794 99.772125 99.761734 99.997406 99.763153 99.772903 99.752823 99.761993 99.996445 99.762878 99.760773 99.755295 99.750076 99.803558 99.797989 99.997665 99.799408 99.766998 99.759415 99.762627 99.788628 99.795029 99.782417 99.76445 99.773972 99.76…
B26_new.fa 99.757553 99.771179 99.732178 99.753357 99.745728 99.779434 99.792007 99.998093 99.788818 99.813477 99.792694 99.784561 99.730774 99.768448 99.772675 99.765442 99.76268 99.99649 99.765823 99.759598 99.752434 99.753815 99.997772 99.76683 99.770027 99.744057 99.746101 99.80825 99.801865 99.996407 99.789825 99.769722 99.767242 99.762405 99.782532 99.792969 99.786835 99.765923 99.771835 99…
B27_new.fa 99.757462 99.760162 99.722122 99.752487 99.729156 99.776474 99.799347 99.996819 99.796661 99.825195 99.794067 99.792908 99.743469 99.764282 99.782288 99.746567 99.770111 99.996544 99.770569 99.754532 99.764877 99.747208 99.995453 99.760269 99.783188 99.741409 99.745934 99.803116 99.797318 99.996277 99.80024 99.774574 99.762405 99.752068 99.778717 99.795731 99.777512 99.768791 99.775635…
B28_new.fa 99.763657 99.777466 99.727531 99.770111 99.757339 99.769783 99.81424 99.995392 99.810364 99.809113 99.810715 99.797485 99.73587 99.757065 99.767105 99.775436 99.760567 99.99659 99.755402 99.777733 99.770737 99.757439 99.995712 99.752502 99.760452 99.757065 99.74971 99.819199 99.814117 99.996231 99.808395 99.754456 99.755554 99.76947 99.798416 99.809677 99.791931 99.779694 99.789742 99.…
B2_new.fa 99.769661 99.780945 99.748924 99.766121 99.75769 99.767731 99.813248 99.996902 99.804695 99.807648 99.814835 99.795174 99.741882 99.756935 99.764191 99.773438 99.763474 99.998077 99.752602 99.778252 99.770859 99.761826 99.996063 99.75412 99.749146 99.759628 99.754135 99.812454 99.809494 99.996735 99.80571 99.760742 99.754799 99.775085 99.795471 99.806747 99.789185 99.773079 99.787598 99…
B30_new.fa 99.985596 99.989685 99.954025 99.983635 99.977768 99.985321 99.953476 99.782883 99.952995 99.941711 99.940651 99.946053 99.970444 99.977081 99.965317 99.974991 99.983643 99.773026 99.955719 99.981438 99.972275 99.959885 99.774986 99.985603 99.963371 99.987938 99.986389 99.992767 99.991379 99.772858 99.994019 99.956757 99.995354 99.991837 99.989853 99.942673 99.953484 99.959961 99.95407…
B33_new.fa 99.980225 99.993042 99.941605 99.978409 99.979553 99.989441 99.945129 99.758026 99.950974 99.958206 99.959351 99.953537 99.981346 99.972359 99.959641 99.979218 99.991608 99.767654 99.968132 99.983994 99.992081 99.962158 99.765335 99.977814 99.963394 99.990158 99.99012 99.988045 99.993217 99.772415 99.993011 99.951309 99.997856 99.987206 99.987434 99.951149 99.95015 99.965637 99.958359 …
B34_new.fa 99.982857 99.992493 99.938347 99.974762 99.981232 99.991844 99.945862 99.771835 99.949203 99.956673 99.956696 99.951584 99.975662 99.966339 99.960144 99.990105 99.987534 99.772324 99.970505 99.985512 99.992279 99.960022 99.769592 99.978195 99.965256 99.983932 99.985634 99.991241 99.993927 99.774834 99.990067 99.939255 99.992493 99.980301 99.990738 99.949524 99.953308 99.965157 99.95443…
B35_new.fa 99.984436 99.995193 99.951065 99.991211 99.987701 99.995193 99.9673 99.767761 99.952095 99.950859 99.955429 99.957382 99.972 99.979172 99.957108 99.990448 99.994232 99.766518 99.966873 99.996796 99.995613 99.950134 99.75798 99.98275 99.964844 99.992859 99.994148 99.992157 99.99305 99.763641 99.994804 99.970238 99.997841 99.986885 99.987762 99.955093 99.94883 99.961731 99.951752 99.9260…
B36_new.fa 99.985161 99.991241 99.953293 99.986328 99.984528 99.991699 99.958809 99.74749 99.955643 99.946564 99.94783 99.954865 99.974106 99.979187 99.963699 99.981903 99.990486 99.75444 99.970703 99.985794 99.993225 99.958237 99.759537 99.991196 99.971573 99.988846 99.990784 99.995178 99.994873 99.760849 99.992111 99.958664 99.995377 99.988152 99.986633 99.954437 99.950264 99.957947 99.952744 9…
B37_new.fa 99.759064 99.774033 99.708511 99.753967 99.736099 99.77597 99.789825 99.994194 99.786171 99.801483 99.791122 99.783798 99.721741 99.765007 99.780136 99.763092 99.772766 99.996078 99.759285 99.771706 99.755829 99.75119 99.995293 99.775604 99.76368 99.755753 99.747574 99.811424 99.80629 99.992203 99.80014 99.763474 99.765915 99.767258 99.786072 99.786575 99.778198 99.775192 99.774605 99.…
B38_new.fa 99.988983 99.993546 99.942566 99.989944 99.99173 99.994308 99.955742 99.756554 99.947159 99.948486 99.952599 99.950806 99.968803 99.972397 99.965736 99.993561 99.992409 99.759102 99.963013 99.997101 99.99646 99.96402 99.751007 99.992584 99.963486 99.992676 99.99295 99.996956 99.996292 99.757851 99.994675 99.965042 99.997902 99.988777 99.993484 99.947105 99.946609 99.956741 99.951599 99…
B3_new.fa 99.76564 99.774124 99.738846 99.759201 99.758911 99.765717 99.808884 99.985916 99.802841 99.809341 99.803177 99.793846 99.736908 99.756935 99.771072 99.771759 99.758408 99.996994 99.758881 99.769379 99.758163 99.758446 99.985809 99.744308 99.757156 99.753403 99.748901 99.808624 99.809601 99.997864 99.810638 99.77153 99.757629 99.767982 99.786194 99.801643 99.789322 99.768944 99.777695 9…
B40_new.fa 99.987099 99.992821 99.948898 99.982094 99.979668 99.995628 99.9505 99.750076 99.939758 99.938782 99.939499 99.941383 99.968224 99.972527 99.960823 99.982544 99.990311 99.745262 99.957016 99.985611 99.995758 99.954895 99.746948 99.984039 99.963455 99.992188 99.995277 99.992371 99.992775 99.751434 99.993851 99.955765 99.996674 99.982796 99.992615 99.939087 99.946671 99.957596 99.950356 …
B41_new.fa 99.979523 99.993645 99.939453 99.975136 99.976349 99.993118 99.963226 99.761871 99.953827 99.948532 99.952408 99.95668 99.967781 99.976212 99.965668 99.975922 99.991241 99.741058 99.954231 99.982849 99.987679 99.959686 99.756165 99.979744 99.968353 99.989182 99.990044 99.990753 99.990608 99.752411 99.992783 99.963104 99.991318 99.980759 99.980545 99.952255 99.952362 99.962646 99.950699…
B45_new.fa 99.943649 99.940353 99.900452 99.939224 99.928589 99.930405 99.898315 99.773026 99.899384 99.913391 99.905457 99.899506 99.921494 99.91777 99.921936 99.937531 99.939667 99.771805 99.918671 99.929726 99.938431 99.919632 99.773239 99.931 99.917007 99.925232 99.929443 99.993874 99.994026 99.779816 99.987633 99.925308 99.945946 99.939507 99.969673 99.899826 99.934776 99.941483 99.93605 99.…
B49_new.fa 99.994186 99.989914 99.953217 99.980286 99.975769 99.992477 99.95639 99.77298 99.959152 99.964111 99.962311 99.957687 99.985626 99.978088 99.966454 99.991325 99.992249 99.766922 99.985817 99.993591 99.992722 99.963585 99.770958 99.981201 99.96904 99.992279 99.992088 99.992104 99.993149 99.779846 99.992996 99.950134 99.996536 99.984451 99.991333 99.959839 99.960045 99.969818 99.960518 9…
B4_new.fa 99.779182 99.772812 99.750443 99.760162 99.754868 99.757339 99.812515 99.997467 99.81102 99.812805 99.806999 99.800125 99.756714 99.759033 99.770699 99.76088 99.753067 99.997383 99.768661 99.752213 99.759109 99.768486 99.995926 99.73568 99.772217 99.760468 99.754128 99.818939 99.806145 99.997467 99.801437 99.773605 99.755592 99.777794 99.787903 99.807625 99.783447 99.782379 99.788269 99…
B50_new.fa 99.941757 99.96048 99.955315 99.947891 99.95195 99.949638 99.996643 99.806282 99.99762 99.997498 99.998474 99.997208 99.951332 99.953018 99.950638 99.952377 99.956039 99.817871 99.951981 99.953094 99.956711 99.958801 99.813354 99.949486 99.952576 99.945755 99.956871 99.947861 99.949219 99.805527 99.958992 99.953606 99.951653 99.958557 99.950363 99.996887 99.953064 99.957825 99.962074 9…
B51_new.fa 99.98719 99.993607 99.943016 99.977287 99.977425 99.981384 99.949219 99.768875 99.955582 99.963409 99.961342 99.955887 99.974617 99.972931 99.962463 99.982452 99.983154 99.775818 99.95665 99.982803 99.980949 99.96434 99.763031 99.981865 99.964371 99.995209 99.983429 99.988533 99.992241 99.768387 99.99498 99.953743 99.995438 99.986618 99.980392 99.95359 99.951279 99.968346 99.956627 99.…
B55_new.fa 99.957932 99.954819 99.953964 99.946625 99.95047 99.949707 99.99736 99.814102 99.997551 99.998001 99.996796 99.998047 99.954163 99.950333 99.957512 99.95285 99.952866 99.827965 99.957161 99.948723 99.957184 99.956177 99.824318 99.945435 99.951889 99.944717 99.953323 99.952156 99.943451 99.812851 99.960999 99.953659 99.959129 99.950027 99.949127 99.996521 99.95372 99.96257 99.962143 99.…
B56_new.fa 98.614052 98.591446 98.584152 98.585968 98.564583 98.542389 98.582199 98.404266 98.576462 98.555817 98.588028 98.583496 98.586166 98.594421 98.610504 98.562607 98.603165 98.403938 98.583786 98.574265 98.569855 98.601852 98.36496 98.56369 98.582283 98.570999 98.583954 98.535172 98.556488 98.372795 98.552048 98.585892 98.611496 98.589645 98.568298 98.567131 98.548149 98.605476 98.561546 …
B5_new.fa 99.764465 99.773186 99.736206 99.764725 99.754532 99.77198 99.802223 99.98645 99.800888 99.816879 99.798996 99.793533 99.753273 99.768997 99.77858 99.778244 99.773598 99.998161 99.772278 99.775124 99.765686 99.762291 99.986771 99.768539 99.773376 99.754486 99.762466 99.818428 99.819557 99.998535 99.819336 99.775009 99.764145 99.767456 99.792389 99.799728 99.784164 99.778496 99.784607 99…
B64_new.fa 99.983849 99.993179 99.950943 99.988602 99.992897 99.993652 99.953217 99.775757 99.952927 99.943527 99.953262 99.954788 99.980194 99.985657 99.970673 99.984863 99.991486 99.772705 99.972824 99.993149 99.989868 99.956177 99.772232 99.991302 99.976883 99.992897 99.990784 99.992233 99.992371 99.775925 99.992584 99.973534 99.99527 99.988541 99.992371 99.952415 99.954643 99.966904 99.961487…
B65_new.fa 99.99025 99.994293 99.945808 99.983719 99.990883 99.989212 99.955719 99.747604 99.954399 99.954605 99.9487 99.951126 99.965958 99.971939 99.958176 99.991425 99.988647 99.754456 99.959442 99.989983 99.99086 99.961685 99.757057 99.987236 99.960098 99.988953 99.988983 99.994507 99.992508 99.759254 99.992706 99.959946 99.995468 99.982254 99.992203 99.952904 99.947632 99.954994 99.948616 99…
B67_new.fa 99.949203 99.958885 99.953918 99.939056 99.953766 99.951202 99.996964 99.797241 99.997635 99.997025 99.994095 99.996429 99.948067 99.951248 99.951141 99.946472 99.956947 99.813187 99.943886 99.950706 99.957054 99.958374 99.807037 99.94799 99.951981 99.947136 99.953247 99.94017 99.939316 99.803291 99.954536 99.954445 99.951828 99.953705 99.94632 99.994316 99.95517 99.957626 99.957184 99…
B68_new.fa 99.951225 99.960358 99.953995 99.935364 99.952942 99.951317 99.995819 99.809647 99.99765 99.996719 99.997307 99.99585 99.951508 99.951431 99.950348 99.949539 99.955658 99.822174 99.948029 99.9543 99.95903 99.957443 99.813614 99.952011 99.953194 99.947289 99.95578 99.939293 99.941254 99.811707 99.956505 99.961235 99.94838 99.956924 99.949692 99.996964 99.957504 99.958206 99.96106 99.954…
B70_new.fa 99.957458 99.955612 99.953117 99.932968 99.947983 99.94487 99.995705 99.817734 99.993324 99.996681 99.99588 99.99498 99.953514 99.949585 99.954346 99.939751 99.954147 99.823227 99.948242 99.948959 99.954201 99.953621 99.821609 99.94191 99.950119 99.942902 99.948029 99.940987 99.932785 99.815186 99.958221 99.954224 99.957703 99.953293 99.941055 99.996078 99.952415 99.961121 99.953613 99…
B75_new.fa 99.972404 99.963547 99.954407 99.956535 99.952255 99.959808 99.947983 99.769287 99.955452 99.951569 99.955147 99.958817 99.965073 99.969139 99.997185 99.958755 99.954552 99.769547 99.978249 99.960495 99.957924 99.993332 99.76889 99.955467 99.977722 99.950401 99.959274 99.958 99.952057 99.774872 99.961288 99.968185 99.96331 99.963776 99.957123 99.955032 99.942108 99.945427 99.948975 99.…
B81_new.fa 99.994003 99.99556 99.951065 99.99601 99.995865 99.997772 99.951973 99.75032 99.950974 99.950996 99.953667 99.954498 99.953362 99.969017 99.954971 99.993683 99.995926 99.764969 99.960037 99.998489 99.994034 99.955963 99.753014 99.997459 99.961044 99.995972 99.996216 99.991455 99.98085 99.770294 99.977036 99.970108 99.993362 99.988235 99.993179 99.951462 99.933334 99.939896 99.949043 99…
B82_new.fa 99.99057 99.99231 99.947403 99.995163 99.98909 99.994598 99.956589 99.766907 99.944481 99.946869 99.952209 99.953049 99.947723 99.966499 99.95916 99.99263 99.99292 99.76049 99.96199 99.991264 99.994675 99.961121 99.768158 99.994759 99.960098 99.991562 99.992096 99.99292 99.981743 99.765884 99.977753 99.963768 99.980942 99.98764 99.994354 99.942413 99.932953 99.942902 99.948944 99.94360…
B83_new.fa 99.992752 99.983307 99.958122 99.993065 99.984055 99.98806 99.958893 99.76281 99.95668 99.954208 99.952026 99.958633 99.96534 99.965744 99.965271 99.994507 99.994034 99.76915 99.968399 99.993118 99.995667 99.959671 99.749298 99.990555 99.972794 99.992424 99.993042 99.977119 99.979591 99.759811 99.977066 99.97039 99.980347 99.992783 99.990067 99.957321 99.927917 99.938492 99.93782 99.95…
B84_new.fa 99.996033 99.985878 99.942223 99.995132 99.9897 99.993813 99.94928 99.776459 99.948578 99.946716 99.947853 99.950928 99.963547 99.965561 99.957016 99.996399 99.997238 99.774994 99.959351 99.994156 99.996025 99.952377 99.768417 99.99749 99.965317 99.989243 99.997025 99.9888 99.989449 99.771248 99.974083 99.959534 99.994858 99.989822 99.994774 99.951035 99.943893 99.936127 99.94944 99.94…
B87_new.fa 99.949562 99.955162 99.960236 99.945831 99.948547 99.940094 99.989792 99.79985 99.997955 99.994492 99.996666 99.998291 99.954666 99.952484 99.945335 99.950386 99.955154 99.809158 99.955246 99.948196 99.955597 99.953903 99.800476 99.944901 99.950272 99.946388 99.953041 99.945663 99.938156 99.791016 99.961441 99.950928 99.959717 99.950317 99.946915 99.996857 99.948723 99.95369 99.960396 …
B88_new.fa 99.952728 99.960571 99.956154 99.943954 99.953568 99.945435 99.995911 99.812294 99.998352 99.997681 99.997147 99.99733 99.952438 99.957169 99.951645 99.949463 99.951492 99.826447 99.946198 99.951111 99.956657 99.957718 99.819778 99.948257 99.953506 99.950409 99.956306 99.941544 99.942688 99.811142 99.957451 99.960419 99.946396 99.956825 99.950272 99.996521 99.954468 99.952736 99.959549…
B89_new.fa 99.993484 99.989639 99.960358 99.997284 99.996239 99.997711 99.947914 99.769501 99.947655 99.945511 99.944481 99.949402 99.969818 99.969589 99.963959 99.996063 99.996117 99.763039 99.9702 99.998116 99.994476 99.954987 99.75679 99.997101 99.973221 99.994957 99.996017 99.99057 99.990982 99.753372 99.986168 99.975555 99.992737 99.982544 99.991234 99.948837 99.944809 99.951157 99.947388 99…
B8_new.fa 99.952225 99.966354 99.953766 99.933853 99.952377 99.960052 99.99707 99.812088 99.997955 99.998383 99.996994 99.998993 99.951752 99.954109 99.952942 99.95517 99.956345 99.826645 99.948463 99.959732 99.958679 99.961533 99.81369 99.957611 99.954506 99.946213 99.956352 99.939514 99.940536 99.813164 99.956299 99.957825 99.953087 99.961655 99.954544 99.996658 99.955261 99.945831 99.958054 99…
B91_new.fa 99.932602 99.918152 99.911041 99.90419 99.915573 99.900146 99.940933 99.76355 99.945953 99.954742 99.954346 99.949745 99.903793 99.910881 99.96489 99.912201 99.906029 99.777382 99.948975 99.891449 99.910995 99.956619 99.776329 99.896057 99.945694 99.91713 99.924118 99.897453 99.893051 99.769463 99.90657 99.949242 99.905045 99.921494 99.905334 99.949554 99.885696 99.895836 99.894646 99.…
B92_new.fa 99.996803 99.991745 99.941986 99.99614 99.993362 99.997574 99.950226 99.763008 99.944336 99.945709 99.947479 99.949829 99.965752 99.968292 99.959969 99.996284 99.996429 99.768875 99.96067 99.997803 99.996536 99.951332 99.762711 99.997719 99.964417 99.993355 99.996506 99.991028 99.992897 99.766281 99.989349 99.966171 99.995064 99.986771 99.992546 99.947235 99.948837 99.952766 99.949448 …
B96_new.fa 99.995247 99.984421 99.939804 99.997314 99.993408 99.994522 99.954681 99.760437 99.950264 99.948746 99.9533 99.956177 99.962311 99.9645 99.954552 99.995514 99.996231 99.76738 99.955223 99.99382 99.995621 99.954147 99.764557 99.996567 99.959808 99.990738 99.996155 99.988991 99.989311 99.772179 99.97467 99.965057 99.99324 99.986328 99.993431 99.947899 99.937958 99.946472 99.937363 99.943…
B99_new.fa 99.989639 99.988434 99.94577 99.992096 99.989296 99.994011 99.951569 99.770111 99.947388 99.943359 99.946365 99.948547 99.960205 99.965065 99.954964 99.994606 99.993423 99.77681 99.958145 99.993637 99.992935 99.948456 99.770508 99.993088 99.961792 99.992241 99.992233 99.987312 99.987587 99.775665 99.984962 99.954758 99.989563 99.979309 99.990921 99.94902 99.943176 99.952179 99.946289 9…
B9_new.fa 99.948441 99.956024 99.953857 99.951569 99.945374 99.955276 99.996811 99.804947 99.998024 99.996269 99.99807 99.997025 99.955307 99.95015 99.954437 99.953934 99.955872 99.807426 99.950958 99.950714 99.952675 99.956345 99.808907 99.95359 99.95491 99.952225 99.956467 99.95343 99.947922 99.801231 99.953735 99.948288 99.958359 99.94841 99.953812 99.997391 99.956558 99.952606 99.962608 99.94…
L40_new.fa 99.941803 99.960876 99.953476 99.947525 99.955795 99.955002 99.996307 99.816284 99.997421 99.99707 99.998093 99.997108 99.950089 99.952698 99.95153 99.955612 99.958115 99.820961 99.95562 99.955093 99.958603 99.959396 99.822182 99.951218 99.953232 99.94989 99.958336 99.94709 99.948517 99.814362 99.958496 99.956451 99.951714 99.953888 99.952309 99.995605 99.954407 99.957291 99.962402 99.…
L9_new.fa 99.956299 99.951561 99.952591 99.936783 99.949043 99.944748 99.996902 99.802322 99.996765 99.996506 99.994675 99.996933 99.953781 99.951614 99.954697 99.941086 99.953682 99.8125 99.948303 99.944336 99.954742 99.956558 99.806015 99.941589 99.94989 99.951309 99.94223 99.944061 99.933205 99.801743 99.956688 99.952927 99.960495 99.950485 99.940262 99.996635 99.953522 99.95491 99.95726 99.95…
M19606_new.fa 97.932678 97.934311 97.906509 97.903557 97.925751 97.930191 97.978828 97.830475 97.986748 97.972076 97.940666 97.983368 97.897095 97.928482 97.926735 97.926025 97.923691 97.843704 97.881042 97.919449 97.924683 97.916695 97.838371 97.907043 97.895103 97.914795 97.90921 97.960144 97.931953 97.82637 97.970444 97.894104 97.933228 97.942322 97.932022 97.985558 97.942856 97.930473 97.9197…
P13_new.fa 99.762871 99.780823 99.737991 99.764511 99.750267 99.770462 99.798553 99.997383 99.791725 99.799454 99.79628 99.793747 99.741035 99.757034 99.771683 99.762199 99.765945 99.996216 99.748444 99.754417 99.766586 99.763855 99.996399 99.747078 99.761467 99.750771 99.754257 99.816132 99.811378 99.996872 99.799179 99.758698 99.759186 99.767876 99.790489 99.793396 99.792427 99.771591 99.780228…
P14_new.fa 99.957489 99.955566 99.956436 99.931381 99.952271 99.943764 99.994225 99.803436 99.99733 99.997147 99.997742 99.998093 99.954094 99.952538 99.954811 99.939941 99.950119 99.811432 99.949188 99.948517 99.952072 99.954285 99.81105 99.944138 99.948914 99.944344 99.947418 99.945496 99.938141 99.80545 99.957191 99.954506 99.955673 99.954376 99.943138 99.996796 99.954178 99.962448 99.958359 9…

## Sheet: S2 strains information
ID	Gender	Age range(year)	Disease	Source	Colletion	Amoxicillin	Amikacin	Ampicillin	Ampicillin/Sulbactam	Aztreonam	Cefazolin	Cefepime	Cefoperazone/Sulbactam	Cefotaxime	Ceftazidime	Cefuroxime	Ciprofloxacin	Gentamicin	Imipenem	Levofloxacin	Meropenem	Piperacillin	Piperacillin/Tazobactam	Tetracycline	Trimethoprim/Sulfamethoxazole	Minocycline	Chloramphenicol	Cefoxitin	Colistin	Polymyxin B	Tigecycline	Fosfomycin	Florfenicol	Streptomycin	Neomycin
B2	male	61-70	respiratory failure (II), septic shock	blood	May 2013	R	R	R	R	R	R	R	I	R	R	R	R	R	R	R	R	R	R	R	R	I	R	R	S	S	S	R	R	R	R
B3	male	61-70	severe pneumonia	sputum	May 2013	R	R	R	I	R	R	R	I	R	R	R	R	R	R	R	R	R	R	R	R	I	R	R	S	S	S	R	R	R	R
B4	male	71-80	pulmonary infection, bilateral heel necrosis with infection, urinary tract infection	sputum	June 2013	R	R	R	R	R	R	R	I	R	R	R	R	R	R	R	R	R	R	R	R	NA	R	R	S	S	S	R	R	R	R
B5	male	81-90	pulmonary infection with bilateral pleural effusion	sputum	June 2013	R	R	R	R	R	R	R	R	R	R	R	R	R	R	R	R	R	R	R	R	I	R	R	S	S	S	R	R	R	S
B8	female	51-60	severe pneumonia	sputum	June 2013	R	R	R	R	R	R	R	R	R	R	R	R	R	R	R	R	R	R	R	R	I	R	R	S	S	R	R	R	R	R
B9	female	51-60	fungemia	feces	June 2013	R	R	R	R	R	R	R	R	R	R	R	R	R	R	R	R	R	R	R	R	I	R	R	S	S	R	R	R	R	R
B10	male	71-80	septic shock, acute lung injury, bloodstream infection	wound secretion	June 2013	R	R	R	R	R	R	R	R	R	R	R	R	R	R	R	R	R	R	R	R	S	R	R	S	S	S	R	R	S	S
B12	male	1-10	aspiration pneumonia	wound secretion	July 2013	R	R	R	R	R	R	R	R	R	R	R	R	R	R	R	R	R	R	R	R	S	R	R	S	S	S	R	R	R	S
B13	male	71-80	septic shock, acute lung injury, bloodstream infection	sputum	July 2013	R	R	R	R	R	R	R	R	R	R	R	R	R	R	R	R	R	R	R	R	S	R	R	S	S	S	R	R	R	S
B14	male	71-80	septic shock, pulmonary infection, respiratory failure (II)	sputum	July 2013	R	R	R	R	R	R	R	R	R	R	R	R	R	R	R	R	R	R	R	R	S	R	R	S	S	S	R	R	R	R
B15	male	31-40	pulmonary infection, bacteriaemia, urinary tract infection	sputum	July 2013	R	R	R	R	R	R	R	R	R	R	R	R	R	R	R	R	R	R	R	R	R	R	R	S	S	S	R	R	R	R
B16	male	31-40	pulmonary infection	sputum	July 2013	R	R	R	R	R	R	R	R	R	R	R	R	R	R	R	R	R	R	R	S	NA	R	R	S	S	R	R	R	R	R
B19	male	51-60	pulmonary infection	sputum	August 2013	R	R	R	R	R	R	R	R	R	R	R	R	R	R	R	R	R	R	R	R	I	R	R	S	S	S	R	R	R	R
B20	male	81-90	pulmonary infection, urinary tract infection, bloodstream infection, septic shock	sputum	August 2013	R	R	R	R	R	R	R	R	R	R	R	R	R	R	R	R	R	R	R	R	S	R	R	S	S	S	R	R	R	R
B21	male	21-30	pulmonary infection, bloodstream infection, intestinal infection	sputum	August 2013	R	R	R	R	R	R	R	R	R	R	R	R	R	R	R	R	R	R	R	S	I	R	R	S	S	S	R	R	R	R
B22	female	1-10	bronchopneumonia	sputum	August 2013	R	R	R	R	R	R	R	R	R	R	R	R	R	R	R	R	R	R	R	R	S	R	R	S	S	S	R	R	R	R
B23	male	71-80	septic shock, pulmonary infection	sputum	August 2013	R	R	R	R	R	R	R	R	R	R	R	R	R	R	R	R	R	R	R	S	I	R	R	S	S	S	R	R	R	R
B24	female	81-90	pulmonary infection, bloodstream infection, urinary tract infection	sputum	August 2013	R	R	R	R	R	R	R	R	R	R	R	R	R	R	R	R	R	R	R	R	S	R	R	S	S	S	R	R	R	R
B25	male	81-90	pulmonary infection, urinary tract infection, bloodstream infection, septic shock	hydrothorax	August 2013	R	R	R	R	R	R	R	R	R	R	R	R	R	R	R	R	R	R	R	R	S	R	R	S	S	S	R	R	R	R
B26	male	11-20	aspiration pneumonia, acute respiratory failure (I)	sputum	August 2013	R	R	R	R	R	R	R	R	R	R	R	R	R	R	R	R	R	R	R	R	S	R	R	S	S	S	R	R	R	R
B27	male	61-70	septic shock, pulmonary infection	sputum	August 2013	R	R	R	R	R	R	R	R	R	R	R	R	R	R	R	R	R	R	R	R	S	R	R	S	S	S	R	R	R	R
B28	male	71-80	hepatolithiasis infection, abdominal infection, pulmonary infection, urinary tract infection	sputum	September 2013	R	R	R	R	R	R	R	R	R	R	R	R	R	R	R	R	R	R	R	R	S	R	R	S	S	S	R	R	R	R
B30	male	61-70	pulmonary infection	sputum	September 2013	R	R	R	R	R	R	R	R	R	R	R	R	R	R	R	R	R	R	R	R	R	R	R	S	S	R	R	R	R	R
B33	male	61-70	bloodstream infection, pulmonary infection	blood	October 2013	R	R	R	R	R	R	R	R	R	R	R	R	R	R	R	R	R	R	R	R	I	R	R	S	S	S	R	R	R	R
B34	male	71-80	hepatolithiasis infection, abdominal infection, pulmonary infection, urinary tract infection	sputum	October 2013	R	R	R	R	R	R	R	R	R	R	R	R	R	R	R	R	R	R	R	R	R	R	R	S	S	S	R	R	R	R
B35	male	81-90	bronchiectasis infection	sputum	October 2013	R	R	R	R	R	R	R	R	R	R	R	R	R	R	R	R	R	R	R	R	I	R	R	S	S	R	R	R	R	R
B36	male	21-30	hemorrhagic shock, aspiration pneumonia	sputum	October 2013	R	R	R	R	R	R	R	R	R	R	R	R	R	R	R	R	R	R	R	R	I	R	R	S	S	S	R	R	R	R
B37	male	71-80	severe pneumonia, bloodstream infection	sputum	October 2013	R	R	R	R	R	R	R	R	R	R	R	R	R	R	R	R	R	R	R	R	S	R	R	S	S	S	R	R	R	R
B38	male	71-80	double lung infection	blood	October 2013	R	R	R	R	R	R	R	R	R	R	R	R	R	R	R	R	R	R	R	R	R	R	R	S	S	S	R	R	R	R
B40	male	11-20	severe acute pancreatitis with retroperitoneal abscess	sputum	December 2013	R	R	R	R	R	R	R	R	R	R	R	R	R	R	R	R	R	R	R	R	R	R	R	S	S	S	R	R	R	R
B41	male	31-40	pulmonary infection	sputum	December 2013	R	R	R	R	R	R	R	R	R	R	R	R	R	R	R	R	R	R	R	R	R	R	R	S	S	R	R	R	R	R
B45	female	71-80	septic shock, pulmonary infection, bloodstream infection	sputum	April 2014	R	R	R	R	R	R	R	R	R	R	R	R	R	R	R	R	R	R	R	S	R	R	R	S	S	S	R	R	R	R
B49	male	61-70	severe pneumonia, bloodstream infection	sputum	April 2014	R	R	R	R	R	R	R	R	R	R	R	R	R	R	R	R	R	R	R	R	S	R	R	S	S	S	R	R	R	R
B50	male	81-90	pulmonary infection, cardiogenic shock, septic shock	blood	April 2014	R	R	R	R	R	R	R	R	R	R	R	R	R	R	R	R	R	R	R	R	I	R	R	S	S	S	R	R	R	R
B51	male	81-90	pulmonary infection, cardiogenic shock, septic shock	sputum	April 2014	R	R	R	R	R	R	R	R	R	R	R	R	R	R	R	R	R	R	R	R	R	R	R	S	S	S	R	R	R	R
L9	female	41-50	spontaneous subarachnoid hemorrhage (Hunt-Hess II)	sputum	May 2014	R	R	R	R	NA	R	S	R	S	R	S	S	R	R	S	R	S	S	R	R	NA	R	R	S	S	S	R	R	R	R
B55	male	71-80	pulmonary infection, urinary tract infection	sputum	June 2014	R	R	R	R	R	R	R	I	R	R	R	R	R	R	R	R	R	R	R	S	I	R	R	S	S	S	R	R	R	R
B56	male	21-30	pulmonary contusion andaspiration pneumonia, pulmonary infection	sputum	June 2014	R	R	R	R	R	R	R	I	R	R	R	R	R	R	R	R	R	R	R	R	S	R	R	S	S	S	R	R	R	R
B64	female	71-80	pulmonary infection	sputum	July 2014	R	R	R	R	R	R	R	R	R	R	R	R	R	R	R	R	R	R	R	R	S	R	R	S	S	R	R	R	R	R
B65	male	21-30	pulmonary infection, bloodstream infection	sputum	July 2014	R	R	R	R	R	R	R	R	R	R	R	R	R	R	R	R	R	R	R	R	S	R	R	S	S	R	R	R	R	R
B67	male	61-70	acute respiratory failure (II), severe pneumonia	sputum	August 2014	R	R	R	R	R	R	R	R	R	R	R	R	R	R	R	R	R	R	R	S	I	R	R	S	S	R	R	R	R	R
B68	male	61-70	pulmonary infection	sputum	August 2014	R	R	R	R	R	R	R	R	R	R	R	R	R	R	R	R	R	R	R	S	S	R	R	S	S	R	R	R	R	R
B70	male	61-70	double lung infection	sputum	August 2014	R	R	R	R	R	R	R	R	R	R	R	R	R	R	R	R	R	R	R	S	S	R	R	S	S	R	R	R	R	R
B75	male	61-70	severe pneumonia, septic shock	sputum	September 2014	R	R	R	R	R	R	R	R	R	R	R	R	R	R	R	R	R	R	R	R	I	R	R	S	S	S	R	R	R	R
L40	male	71-80	aspiration pneumonia	sputum	October 2014	R	R	R	R	NA	R	R	R	R	R	R	R	R	R	R	R	R	R	R	R	NA	R	R	S	S	S	R	R	R	R
B81	male	41-50	abdominal infection	wound secretion	November 2014	R	R	R	R	R	R	R	R	R	R	R	R	R	R	R	R	R	R	R	R	S	R	R	S	S	S	R	R	R	R
B82	male	41-50	abdominal infection	catheter liquid	November 2014	R	R	R	R	R	R	R	R	R	R	R	R	R	R	R	R	R	R	R	R	S	R	R	S	S	S	R	R	R	R
B83	male	41-50	abdominal infection	blood	November 2014	R	R	R	R	R	R	R	R	R	R	R	R	R	R	R	R	R	R	R	R	S	R	R	S	S	R	R	R	R	R
B84	male	41-50	aspiration pneumonia, intracranial infection	sputum	November 2014	R	R	R	R	R	R	R	R	R	R	R	R	R	R	R	R	R	R	R	R	S	R	R	S	S	R	R	R	R	R
B87	male	51-60	gastric perforation	catheter liquid	December 2014	R	R	R	R	R	R	R	R	R	R	NA	R	R	R	R	R	R	R	R	R	S	R	R	S	S	R	R	R	R	R
B88	female	71-80	pulmonary infection	sputum	December 2014	R	R	R	R	R	R	R	I	R	R	NA	R	R	R	R	R	R	R	R	R	S	R	R	S	S	R	R	R	R	R
B89	male	41-50	septic shock, bacteriaemia	blood	January 2015	R	R	R	R	R	R	R	R	R	R	R	R	R	R	R	R	R	R	R	R	S	R	R	S	S	R	R	R	R	R
B90	male	71-80	severe pneumonia, bloodstream infection, septic shock	sputum	January 2015	R	R	R	R	R	R	R	R	R	R	R	R	R	R	R	R	R	R	R	S	I	R	R	S	S	S	R	R	R	R
B96	female	31-40	septic shock,pulmonary infection	sputum	February 2015	R	R	R	R	R	R	R	R	R	R	R	R	R	R	S	R	R	S	I8	S	S	R	R	S	S	R	R	R	R	R
B99	male	81-90	right radial artery	blood	March 2015	R	R	R	R	R	R	R	I	R	R	R	R	R	R	R	R	R	R	R	R	R	R	R	S	S	R	R	R	R	R
B100	male	81-90	tip of deep vein	catheter liquid	March 2015	R	R	R	R	R	R	R	I	R	R	R	R	R	R	R	R	R	R	R	R	R	R	R	S	S	R	R	R	R	R
B106	male	81-90	respiratory failure (II)	sputum	March 2015	R	R	R	R	R	R	R	R	R	R	R	R	R	R	R	R	R	R	R	R	I	R	R	S	S	R	R	R	R	R
B107	male	81-90	respiratory failure (II)	ear secretion	April 2015	R	R	R	R	R	R	R	R	R	R	R	R	R	R	R	R	R	R	R	S	I	R	R	S	S	S	R	R	R	R
B111	male	71-80	double lung contusion and infection	fester	April 2015	R	R	R	R	R	R	R	R	R	R	R	R	R	R	R	R	R	R	R	S	S	R	R	S	S	S	R	R	R	R
B113	male	11-20	double lung contusion and infection, bloodstream infection, abdominal infection and peritonitisa, urinary tract infection	ascitic fluid	April 2015	R	R	R	R	R	R	R	R	R	R	NA	R	R	R	R	R	R	R	R	S	I	R	R	S	S	R	R	R	R	R
B115	male	11-20	double lung contusion and infection, bloodstream infection, abdominal infection and peritonitisa, urinary tract infection	blood	April 2015	R	R	R	R	R	R	R	R	R	R	R	R	R	R	R	R	R	R	R	S	I	R	R	S	S	R	R	R	R	R
B116	male	11-20	double lung contusion and infection, bloodstream infection, abdominal infectionnd peritonitisa, urinary tract infection	skin injury	April 2015	R	R	R	R	R	R	R	R	R	R	R	R	R	R	R	R	R	R	R	R	I	R	R	S	S	S	R	R	R	R
B117	female	61-70	pulmonary infection, respiratory failure (I)	sputum	April 2015	R	R	R	R	R	R	R	R	R	R	NA	R	R	R	R	R	R	R	R	R	I	R	R	S	S	S	R	R	R	R
B119	female	81-90	severe pneumonia, septic shock	sputum	April 2015	R	R	R	R	R	R	R	R	R	R	R	R	R	R	R	R	R	R	R	R	S	R	R	S	S	S	R	R	R	R
B120	female	71-80	pulmonary infection with bilateral pleural effusion, septic shock	catheter liquid	April 2015	R	R	R	R	R	R	R	NA	R	R	NA	R	R	R	R	R	R	R	R	R	S	R	R	S	S	S	R	R	R	R
B123	male	41-50	severe acute pancreatitis	sputum	June 2015	R	R	R	R	R	R	R	R	R	R	R	R	R	R	R	R	R	R	R	R	I	R	R	S	S	S	R	R	R	R
B127	female	81-90	double lung infection	sputum	June 2015	R	R	R	R	R	R	R	R	R	R	R	R	R	R	R	R	R	R	R	S	R	R	R	S	S	S	R	R	R	R
B133	female	71-80	aspiration pneumonia, intracranial infection	sputum	July 2015	R	R	R	R	R	R	R	R	R	R	R	R	R	R	R	R	R	R	R	R	R	R	R	S	S	S	R	R	R	R
B135	male	81-90	respiratory failure (II)	sputum	July 2015	R	R	R	R	R	R	R	R	R	R	R	R	R	R	R	R	R	R	R	R	S	R	R	S	S	S	R	R	R	R
B137	male	81-90	pulmonary infection	sputum	July 2015	R	R	R	R	R	R	R	R	R	R	R	R	R	R	R	R	R	R	R	S	I	R	R	S	S	S	R	R	R	R
B139	male	21-30	hemorrhagic shock, aspiration pneumonia	sputum	July 2015	R	R	R	R	R	R	R	R	R	R	R	R	R	R	R	R	R	R	R	S	I	R	R	S	S	S	R	R	R	S
B142	male	81-90	bronchiectasis infection	sputum	August 2015	R	R	R	R	R	R	R	R	R	R	R	R	R	R	R	R	R	R	R	S	I	R	R	S	S	S	R	R	R	R
B143	male	51-60	after surgery for esophageal cancer	blood	August 2015	R	R	R	R	R	R	R	R	R	R	R	R	R	R	R	R	R	R	R	R	I	R	R	S	S	S	R	R	R	R
B145	male	71-80	alimentary canal perforation	seroperitoneum	September 2015	R	R	R	R	R	R	R	R	R	R	NA	R	R	R	R	R	R	R	R	R	I	R	R	S	S	S	R	R	R	R
B147	male	61-70	respiratory failure (I)	sputum	September 2015	R	R	R	R	R	R	R	R	R	R	NA	R	R	R	R	R	R	R	R	R	S	R	R	S	S	S	R	R	R	R
B148	female	71-80	subarachnoid hemorrhage	sputum	September 2015	R	R	R	R	R	R	R	R	R	R	R	R	R	R	R	R	R	R	R	S	S	R	R	S	S	S	R	R	R	S
B149	female	41-50	acute myocardial infarction	sputum	September 2015	R	R	R	R	R	R	R	R	R	R	NA	R	R	R	R	R	R	R	R	S	I	R	R	S	S	S	R	R	R	S
B150	male	31-40	hemorrhagic shock	irrigation solution	September 2015	R	R	R	R	R	R	R	R	R	R	R	R	R	R	R	R	R	R	R	S	I	R	R	S	S	S	R	R	R	S
B159	female	21-30	septic shock	blood	December 2016	R	R	R	R	R	R	R	R	R	R	NA	R	R	R	R	R	R	R	R	R	I	R	R	S	S	R	R	R	R	R
B160	female	71-80	pulmonary infection	sputum	February 2017	R	R	R	R	R	R	R	I	R	R	R	R	R	R	R	R	R	R	R	R	I	R	R	S	S	S	R	R	R	R
B165	female	41-50	cerebral hemorrhage	sputum	September 2017	R	R	R	R	R	R	R	I	R	R	NA	R	R	R	R	R	R	R	R	R	S	R	R	S	S	R	R	R	R	R
B166	male	41-50	acute myocardial infarction	sputum	October 2017	R	S	R	R	R	R	R	R	R	R	NA	R	R	R	R	R	R	R	R	R	I	R	R	S	S	S	R	R	R	R
B167	male	71-80	chronic renal insufficiency	sputum	November 2017	R	R	R	R	R	R	R	R	R	R	R	R	R	R	R	R	R	R	R	S	I	R	R	S	S	S	R	R	R	S
B168	male	61-70	bronchiectasis with hemoptysis, pulmonary infection	sputum	January 2018	R	R	R	R	R	R	R	R	R	R	NA	R	R	R	R	R	R	R	R	S	S	R	R	S	S	S	R	R	R	S
B169	male	81-90	respiratory failure (II)	sputum	January 2018	R	R	R	R	R	R	R	R	R	R	NA	R	R	R	R	R	R	R	R	S	I	R	R	S	S	S	R	R	R	S
B170	male	81-90	respiratory failure (II)	sputum	January 2018	R	S	R	R	R	R	R	I	R	R	NA	R	R	R	R	R	R	R	R	S	I	R	R	S	S	S	R	R	R	S
B171	male	41-50	pulmonary infection	sputum	February 2018	R	R	R	R	R	R	R	R	R	R	NA	R	R	R	R	R	R	R	R	S	S	R	R	S	S	S	R	R	R	S
B173	female	81-90	cerebral hemorrhage	sputum	March 2018	R	R	R	R	R	R	R	R	R	R	NA	R	R	R	R	R	R	R	R	S	I	R	R	S	S	R	R	R	R	S
B174	male	81-90	respiratory failure (II)	sputum	March 2018	R	R	R	R	R	R	R	R	R	R	NA	R	R	R	R	R	R	R	R	R	I	R	R	S	S	S	R	R	R	R
B175	female	61-70	severe pneumonia, bloodstream infection, bone marrow infection, septic shock	blood	March 2018	R	R	R	R	R	R	R	R	R	R	NA	R	R	R	R	R	R	R	R	R	R	R	R	S	S	S	R	R	R	R
B176	male	71-80	pulmonary infection	sputum	April 2018	R	R	R	R	R	R	R	R	R	R	NA	R	R	R	R	R	R	R	R	R	I	R	R	S	S	S	R	R	R	R
B178	female	61-70	acute respiratory failure (II), pulmonary infection	sputum	April 2018	R	R	R	R	R	R	R	R	R	R	NA	R	R	R	R	R	R	R	R	R	I	R	R	S	S	S	R	R	R	R
B179	male	71-80	septic shock, abdominal infection	sputum	May 2018	R	R	R	R	R	R	R	R	R	R	NA	R	R	R	R	R	R	R	R	S	S	R	R	S	S	S	R	R	R	R
B180	male	61-70	severe pneumonia, septic shock, liver fluke infection	sputum	May 2018	R	R	R	R	R	R	R	R	R	R	NA	R	R	R	R	R	R	R	R	S	S	R	R	S	S	S	R	R	R	R
B182	male	71-80	respiratory failure	veincatheter liquid	May 2018	R	S	R	R	R	R	R	R	R	R	NA	R	R	R	R	R	R	R	R	R	I	R	R	S	S	S	R	R	R	R
B183	male	71-80	intracranial space occupying lesions	sputum	May 2018	R	R	R	R	R	R	R	R	R	R	NA	R	R	R	R	R	R	R	R	S	I	R	R	S	S	S	R	R	R	S
B184	female	51-60	acute respiratory failure (II), severe pneumonia	sputum	May 2018	R	R	R	R	R	R	R	R	R	R	NA	R	R	R	R	R	R	R	R	R	I	R	R	S	S	R	R	R	R	S
B185	male	41-50	severe pneumonia, urinary tract infection	sputum	May 2018	R	R	R	R	R	R	R	R	R	R	NA	R	R	R	R	R	R	R	R	NA	I	R	R	S	S	S	R	R	R	S
B186	male	71-80	respiratory failure	sputum	May 2018	R	S	R	R	R	R	R	R	R	R	NA	R	R	R	R	R	R	R	R	R	I	R	R	S	S	S	R	R	R	R
B187	male	51-60	bloodstream infection, septic shock	blood	May 2018	R	R	R	R	R	R	R	I	R	R	NA	R	R	R	R	R	R	R	R	S	I	R	R	S	S	S	R	R	R	S
B188	male	61-70	septic shock, pulmonary infection	sputum	May 2018	R	R	R	R	R	R	R	R	R	R	NA	R	R	R	R	R	R	R	R	R	I	R	R	S	S	S	R	R	R	S
A189	female	41-50	pulmonary infection, bloodstream infection	blood	June 2018	R	R	R	R	R	R	R	R	R	R	NA	R	R	R	R	R	R	R	R	R	I	R	R	S	S	S	R	R	R	S
A190	male	51-60	pulmonary infection, distributive shock	sputum	June 2018	R	R	R	R	R	R	R	R	R	R	R	R	R	R	R	R	R	R	R	R	I	R	R	S	S	S	R	R	R	S
A191	female	81-90	pulmonary infection	sputum	June 2018	R	R	R	R	R	R	R	R	R	R	NA	R	R	R	R	R	R	R	R	R	I	R	R	S	S	R	R	R	R	R
A192	male	51-60	septic shock, pulmonary infection, bloodstream infection	sputum	June 2018	R	R	R	R	R	R	R	R	R	R	NA	R	R	R	R	R	R	R	R	R	S	R	R	S	S	S	R	R	R	S
